# Supplementary material for: Analysis of selected crime data in Nigeria
Source: Data Brief. 2018 Jun 2;19:1242–9. doi: 10.1016/j.dib.2018.05.143 (PMC6140829; doi:10.1016/j.dib.2018.05.143)
Supplement: Supplementary file 2 — Supplementary material. [file mmc2.zip]

Archive with 1 entries (1 files):
- crime_dare_dolapo_futa.csv
