# Supplementary material for: Analysis of selected crime data in Nigeria
Source: Data Brief. 2018 Jun 2;19:1242–9. doi: 10.1016/j.dib.2018.05.143 (PMC6140829; doi:10.1016/j.dib.2018.05.143)
Supplement: Supplementary file 2 — Supplementary material. [file mmc2.zip › crime_dare_dolapo_futa.csv]

year	murder	armrobbery	assault	felonious wounding	manslaughter	bribery and corruption	burlglary ,store breaking and house breaking
1993	2332	1308	53584	15956	94	588	30491
1994	1680	1260	51219	15683	65	439	92609
1995	1683	1338	61708	15938	51	324	29265
1996	1638	1577	52595	9659	69	301	29626
1997	1578	1644	52923	16359	69	297	26947
1998	1502	1064	51312	14775	53	314	23484
1999	1453	1568	53320	16491	48	137	28826
2000	1684	1975	51987	16369	34	139	20134
2001	1629	2044	45877	17167	20	224	18392
2002	1535	2109	46543	16300	25	390	18258
2003	1561	2419	52747	17650	21	579	15627
2004	1730	2181	42815	14720	18	100	16268
2005	1670	1670	40764	14362	27	138	13395
2006	1766	2422	37044	16730	14	84	15973
2007	1871	2953	35000	14168	27	98	13308
2008	2120	2909	37513	15232	14	57	13602
2009	1912	2968	28925	16758	13	39	10602
2010	2136	2949	29126	17666	6	36	10265
2011	2550	3154	29863	18733	23	55	10589
2012	2074	2275	33991	22858	11	19	16115
2013	2000	2863	32838	26434	2	10	11985
